# Supplementary material for: A Frameshift Mutation in the Cubilin Gene (CUBN) in Border Collies with Imerslund-Gräsbeck Syndrome (Selective Cobalamin Malabsorption)
Source: PLoS One. 2013 Apr 16;8(4):e61144. doi: 10.1371/journal.pone.0061144 (PMC3628801; doi:10.1371/journal.pone.0061144)
Supplement: Table S1 — Genes in the 3.53 Mb critical interval on CFA 2. (XLSX) [file pone.0061144.s001.xlsx]

## Sheet: ncbimapBuild 3.1_2_genes_17283K
Table S1. Genes in the 3.53 Mb critical interval on CFA 2.
Canis lupus familiaris Genome (Build 3.1)
#Chromosome: 2
####################################################################
#Map: genes
#Region: 17,283,880..20,818,258
Start	Stop	Symbol	O	Description
17313711	17313783	TRNAK-CUU	+	transfer RNA lysine (anticodon CUU)
17372278	17372670	LOC100685104	+	40S ribosomal protein S15a-like
17454913	17459703	BAMBI	-	BMP and activin membrane-bound inhibitor homolog (Xenopus laevis)
17489380	17490604	LOC100682995	-	glyceraldehyde-3-phosphate dehydrogenase-like
17505405	17588461	LOC100855931	-	WW domain-containing adapter protein with coiled-coil-like
17563157	17563950	LOC100855944	+	40S ribosomal protein S3a-like
17781936	17782401	LOC100685418	-	60S ribosomal protein L22-like
17840994	17869726	LOC100683137	-	mitochondrial carrier homolog 2-like
17915724	18101692	MPP7	+	membrane protein, palmitoylated 7 (MAGUK p55 subfamily member 7)
18151570	18152121	LOC477960	-	T-complex protein 1 subunit beta-like
18181252	18316746	ARMC4	+	armadillo repeat containing 4
18348088	18383938	LOC100856304	-	ankyrin repeat domain-containing protein 18B-like
18391757	18405670	LOC100856324	-	DNA (cytosine-5)-methyltransferase 3A-like
18430942	18431369	LOC100856342	+	40S ribosomal protein S17-like
18447643	18456585	LOC100856369	-	ADP-ribosylation factor-like protein 5B-like
18477641	18534716	LOC100855876	+	putative methyltransferase NSUN6-like
18539918	18787502	CACNB2	-	calcium channel, voltage-dependent, beta 2 subunit
18991741	19063567	SLC39A12	-	solute carrier family 39 (zinc transporter), member 12
19090694	19198669	MRC1	-	mannose receptor, C type 1
19204529	19234522	TMEM236	-	transmembrane protein 236
19266055	19344075	STAM	-	signal transducing adaptor molecule (SH3 domain and ITAM motif) 1
19362488	19383090	PTPLA	+	protein tyrosine phosphatase-like (proline instead of catalytic arginine), member A
19483999	19615960	ST8SIA6	+	ST8 alpha-N-acetyl-neuraminide alpha-2,8-sialyltransferase 6
19671316	19679366	VIM	-	vimentin
19673663	19679345	LOC100688122	+	uncharacterized LOC100688122
19707337	19763739	TRDMT1	+	tRNA aspartic acid methyltransferase 1
19777069	19777632	LOC477992	+	S-phase kinase-associated protein 1 pseudogene
19784125	20041840	CUBN	+	cubilin (intrinsic factor-cobalamin receptor)
20050123	20244596	RSU1	+	Ras suppressor protein 1
20301087	20308099	C1QL3	+	complement component 1, q subcomponent-like 3
20310917	20377267	PTER	-	phosphotriesterase related
20468802	20469092	LOC100688474	-	peptidyl-prolyl cis-trans isomerase A-like
20636848	20636982	LOC100683231	-	putative thymosin beta-4-like protein 2-like
