# Supplementary material for: A Frameshift Mutation in the Cubilin Gene (CUBN) in Border Collies with Imerslund-Gräsbeck Syndrome (Selective Cobalamin Malabsorption)
Source: PLoS One. 2013 Apr 16;8(4):e61144. doi: 10.1371/journal.pone.0061144 (PMC3628801; doi:10.1371/journal.pone.0061144)
Supplement: Table S2 — Non-synonymous and associated variants in the 3.53 Mb critical interval on CFA 2. (XLSX) [file pone.0061144.s002.xlsx]

## Sheet: 17 non-synonymous variants
#CHROM	POS (CanFam3)	REF	ALT	QUAL	FILTER	BC272	LA882	DO159	DO242	DO263	KKH2684	LA900	LB111	LB214	LR390	RO2	WW64	ZS14	Coverage	Eff	EffectImpact	Functional class	Codon Change	Amino_Acid_change	Gene_Name	Gene_BioType	Exon
chr2	17372347	T	C	6567.04	PASS	1/1	0/1	1/1	0/1	1/1	1/1	1/1	0/1	1/1	0/0	0/0	0/1	1/1	260	NON_SYNONYMOUS_CODING	MODERATE	MISSENSE	Tgc/Cgc	C24R	130	LOC100685104	Transcript_gene1504
chr2	17490105	G	T	6083.76	PASS	1/1	1/1	1/1	1/1	1/1	1/1	1/1	1/1	1/1	1/1	1/1	1/1	1/1	187	NON_SYNONYMOUS_CODING	MODERATE	MISSENSE	cCt/cAt	P167H	232	LOC100682995	Transcript_gene1506
chr2	17490107	A	C	6346.03	PASS	1/1	1/1	1/1	1/1	1/1	1/1	1/1	1/1	1/1	1/1	1/1	1/1	1/1	189	NON_SYNONYMOUS_CODING	MODERATE	MISSENSE	caT/caG	H166Q	232	LOC100682995	Transcript_gene1506
chr2	17490267	C	T	3857.29	PASS	1/1	0/0	1/1	0/1	1/1	1/1	0/0	0/0	0/1	1/1	0/0	0/0	0/1	281	STOP_GAINED	HIGH	NONSENSE	tGg/tAg	W113*	232	LOC100682995	Transcript_gene1506
chr2	17841124	C	T	8273.61	PASS	1/1	1/1	1/1	1/1	1/1	1/1	1/1	1/1	1/1	1/1	1/1	0/1	1/1	228	NON_SYNONYMOUS_CODING	MODERATE	MISSENSE	Gta/Ata	V348I	389	LOC100683137	Transcript_gene1510
chr2	18430954	C	T	2623.07	PASS	1/1	0/1	0/0	0/1	1/1	0/0	0/0	0/0	0/1	1/1	0/0	0/1	0/0	252	NON_SYNONYMOUS_CODING	MODERATE	MISSENSE	Ccc/Tcc	P5S	120	LOC100856342	Transcript_gene1516
chr2	18431098	TATA	T	4999.06	PASS	1/1	0/1	0/0	0/1	0/0	0/0	0/0	0/0	0/1	1/1	0/0	0/1	0/0	292	CODON_CHANGE_PLUS_CODON_DELETION	MODERATE		tataac/tac	YN53Y	120	LOC100856342	Transcript_gene1516
chr2	18431120	A	G	5139.62	PASS	1/1	0/1	0/0	0/1	./.	1/1	0/1	0/1	0/1	1/1	1/1	0/1	1/1	289	NON_SYNONYMOUS_CODING	MODERATE	MISSENSE	cAg/cGg	Q60R	120	LOC100856342	Transcript_gene1516
chr2	19125603	G	A	311.57	PASS	1/1	0/0	0/0	0/0	0/0	0/0	0/0	0/0	0/0	0/0	0/0	0/0	0/0	272	STOP_GAINED	HIGH	NONSENSE	Cga/Tga	R715*	1493	MRC1	rna1418
chr2	19320991	T	A	10484.8	PASS	1/1	1/1	1/1	1/1	1/1	1/1	1/1	1/1	1/1	1/1	1/1	1/1	1/1	279	NON_SYNONYMOUS_CODING	MODERATE	MISSENSE	cAc/cTc	H28L	538	STAM	rna1420
chr2	19362554	T	A	1119.98	PASS	1/1	1/1	./.	1/1	1/1	./.	1/1	1/1	1/1	./.	1/1	1/1	1/1	38	NON_SYNONYMOUS_CODING	MODERATE	MISSENSE	Tcc/Acc	S9T	249	PTPLA	rna1421
chr2	19784742	C	T	2961.5	PASS	1/1	0/0	0/0	0/0	0/1	0/1	0/1	0/0	0/1	0/0	0/0	0/0	1/1	329	NON_SYNONYMOUS_CODING	MODERATE	MISSENSE	gCt/gTt	A52V	3571	CUBN	rna1426
chr2	19950597	C	A	5477.06	PASS	1/1	0/1	1/1	1/1	1/1	1/1	1/1	1/1	0/0	1/1	0/0	0/1	0/0	242	NON_SYNONYMOUS_CODING	MODERATE	MISSENSE	ttC/ttA	F2018L	3571	CUBN	rna1426
chr2	19960919	T	C	8051.22	PASS	1/1	0/1	1/1	1/1	1/1	1/1	1/1	0/1	0/1	1/1	1/1	0/1	1/1	269	NON_SYNONYMOUS_CODING	MODERATE	MISSENSE	Tgg/Cgg	W2392R	3571	CUBN	rna1426
chr2	19974333	AC	A	377.7	PASS	1/1	0/0	0/0	0/0	0/0	0/0	0/0	0/0	0/0	0/0	0/0	0/0	0/0	255	FRAME_SHIFT	HIGH				3571	CUBN	rna1426
chr2	19999374	G	C	454.49	PASS	1/1	0/0	0/0	0/0	0/0	0/0	0/0	0/0	0/0	0/0	0/0	0/0	0/0	327	NON_SYNONYMOUS_CODING	MODERATE	MISSENSE	aGc/aCc	S3072T	3571	CUBN	rna1426
chr2	20636943	T	C	469.88	PASS	1/1	0/0	0/0	0/0	0/0	0/0	0/0	0/0	0/0	0/0	0/0	0/1	0/0	199	NON_SYNONYMOUS_CODING	MODERATE	MISSENSE	Aat/Gat	N14D	44	LOC100683231	rna1431

## Sheet: 243 associated variants
#CHROM	POS (CanFam3)	REF	ALT	QUAL	FILTER	BC272	LA882	DO159	DO242	DO263	KKH2684	LA900	LB111	LB214	LR390	RO2	WW64	ZS14	Coverage	Eff	EffectImpact	Functional class	Codon Change	Amino_Acid_change	Gene_Name	Gene_BioType	Exon
chr2	17403535	C	T	401.23	PASS	1/1	0/0	0/0	0/0	0/0	0/0	0/0	0/0	0/0	0/0	0/0	0/0	0/0	234	INTERGENIC	MODIFIER
chr2	17431161	A	G	241.19	PASS	1/1	0/0	0/0	0/0	0/0	0/0	0/0	0/0	0/0	0/0	0/0	0/0	0/0	237	INTERGENIC	MODIFIER
chr2	17821415	T	A	463.39	PASS	1/1	0/0	0/0	0/0	0/0	0/0	0/0	0/0	0/0	0/0	0/0	0/0	0/0	278	INTERGENIC	MODIFIER
chr2	17888447	G	A	509.66	PASS	1/1	0/0	0/0	0/0	0/0	0/0	0/0	0/0	0/0	0/0	0/0	0/0	0/0	313	INTERGENIC	MODIFIER
chr2	17967775	G	A	279.55	PASS	1/1	0/0	0/0	0/0	0/0	0/0	0/0	0/0	0/0	0/0	0/0	0/0	0/0	283	INTRON	MODIFIER				632	MPP7	rna1408
chr2	17985830	C	T	641.09	PASS	1/1	0/0	0/0	0/0	0/0	0/0	0/0	0/0	0/0	0/0	0/0	0/0	0/0	282	INTRON	MODIFIER				632	MPP7	rna1408
chr2	18108155	AAT	A	461.44	PASS	1/1	0/0	0/0	0/0	0/0	0/0	0/0	0/0	0/0	0/0	0/0	0/0	0/0	189	INTERGENIC	MODIFIER
chr2	18114116	G	GT	105	PASS	1/1	0/0	0/0	0/0	0/0	0/0	0/0	0/0	0/0	0/0	0/0	0/0	0/0	183	INTERGENIC	MODIFIER
chr2	18163306	G	A	370.63	PASS	1/1	0/0	0/0	0/0	0/0	0/0	0/0	0/0	0/0	0/0	0/0	0/0	0/0	260	INTERGENIC	MODIFIER
chr2	18169000	C	A	394.46	PASS	1/1	0/0	0/0	0/0	0/0	0/0	0/0	0/0	0/0	0/0	0/0	0/0	0/0	235	INTERGENIC	MODIFIER
chr2	18169106	C	T	312.48	PASS	1/1	0/0	0/0	0/0	0/0	0/0	0/0	0/0	0/0	0/0	0/0	0/0	0/0	220	INTERGENIC	MODIFIER
chr2	18169883	G	A	494.77	PASS	1/1	0/0	0/0	0/0	0/0	0/0	0/0	0/0	0/0	0/0	0/0	0/0	0/0	313	INTERGENIC	MODIFIER
chr2	18170625	T	A	631.4	PASS	1/1	0/0	0/0	0/0	0/0	0/0	0/0	0/0	0/0	0/0	0/0	0/0	0/0	264	INTERGENIC	MODIFIER
chr2	18175230	A	G	375.09	PASS	1/1	0/0	0/0	0/0	0/0	0/0	0/0	0/0	0/0	0/0	0/0	0/0	0/0	216	INTERGENIC	MODIFIER
chr2	18175397	G	GCAAA	840.43	PASS	1/1	0/0	0/0	0/0	0/0	0/0	0/0	0/0	0/0	0/0	0/0	0/0	0/0	280	INTERGENIC	MODIFIER
chr2	18176013	T	C	412.91	PASS	1/1	0/0	0/0	0/0	0/0	0/0	0/0	0/0	0/0	0/0	0/0	0/0	0/0	252	INTERGENIC	MODIFIER
chr2	18429020	T	G	189.13	PASS	1/1	0/0	0/0	0/0	0/0	0/0	0/0	0/0	0/0	0/0	0/0	0/0	0/0	179	UPSTREAM	MODIFIER					LOC100856342	Transcript_gene1516
chr2	18438813	A	G	229.22	PASS	1/1	0/0	0/0	0/0	0/0	0/0	0/0	0/0	0/0	0/0	0/0	0/0	0/0	298	INTERGENIC	MODIFIER
chr2	18511907	G	A	297.41	PASS	1/1	0/0	0/0	0/0	0/0	0/0	0/0	0/0	0/0	0/0	0/0	0/0	0/0	248	INTRON	MODIFIER				469	LOC100855876	rna1413
chr2	18561727	G	A	204.73	PASS	1/1	0/0	0/0	0/0	0/0	0/0	0/0	0/0	0/0	0/0	0/0	0/0	0/0	286	INTRON	MODIFIER				565	CACNB2	rna1415
chr2	18655843	C	CA	84.59	PASS	1/1	0/0	0/0	0/0	0/0	0/0	0/0	0/0	0/0	0/0	0/0	0/0	0/0	250	INTRON	MODIFIER				565	CACNB2	rna1415
chr2	18659143	C	A	216.46	PASS	1/1	0/0	0/0	0/0	0/0	0/0	0/0	0/0	0/0	0/0	0/0	0/0	0/0	150	INTRON	MODIFIER				565	CACNB2	rna1415
chr2	18676659	G	T	355.67	PASS	1/1	0/0	0/0	0/0	./.	0/0	0/0	0/0	0/0	0/0	0/0	0/0	0/0	256	INTRON	MODIFIER				565	CACNB2	rna1415
chr2	18694622	G	A	129	PASS	1/1	0/0	0/0	0/0	0/0	0/0	0/0	0/0	0/0	0/0	0/0	0/0	0/0	355	INTRON	MODIFIER				565	CACNB2	rna1415
chr2	18694623	A	G	124.64	PASS	1/1	0/0	0/0	0/0	0/0	0/0	0/0	0/0	0/0	0/0	0/0	0/0	0/0	354	INTRON	MODIFIER				565	CACNB2	rna1415
chr2	18824969	T	C	172.51	PASS	1/1	0/0	0/0	0/0	0/0	0/0	0/0	0/0	0/0	0/0	0/0	0/0	0/0	245	INTERGENIC	MODIFIER
chr2	18826077	C	T	395.24	PASS	1/1	0/0	0/0	0/0	0/0	0/0	0/0	0/0	0/0	0/0	0/0	0/0	0/0	272	INTERGENIC	MODIFIER
chr2	19066485	G	A	55.69	PASS	1/1	0/0	0/0	0/0	0/0	0/0	0/0	0/0	0/0	0/0	0/0	0/0	0/0	117	UPSTREAM	MODIFIER					SLC39A12	rna1416
chr2	19093870	C	CACACATGA	630.41	PASS	1/1	0/0	0/0	0/0	0/0	0/0	0/0	0/0	0/0	0/0	0/0	0/0	0/0	242	INTRON	MODIFIER				1493	MRC1	rna1418
chr2	19125603	G	A	311.57	PASS	1/1	0/0	0/0	0/0	0/0	0/0	0/0	0/0	0/0	0/0	0/0	0/0	0/0	272	STOP_GAINED	HIGH	NONSENSE	Cga/Tga	R715*	1493	MRC1	rna1418
chr2	19167403	C	T	273.75	PASS	1/1	0/0	0/0	0/0	0/0	0/0	0/0	0/0	0/0	0/0	0/0	0/0	0/0	242	INTRON	MODIFIER				1493	MRC1	rna1418
chr2	19189928	A	C	346.48	PASS	1/1	0/0	0/0	0/0	0/0	0/0	0/0	0/0	0/0	0/0	0/0	0/0	0/0	297	INTRON	MODIFIER				1493	MRC1	rna1418
chr2	19370167	C	T	545.57	PASS	1/1	0/0	0/0	0/0	0/0	0/0	0/0	0/0	0/0	0/0	0/0	0/0	0/0	304	INTRON	MODIFIER				249	PTPLA	rna1421
chr2	19370545	A	G	132.85	PASS	1/1	0/0	0/0	0/0	0/0	0/0	0/0	0/0	0/0	0/0	0/0	0/0	0/0	196	INTRON	MODIFIER				249	PTPLA	rna1421
chr2	19370559	A	C	159.39	PASS	1/1	0/0	0/0	0/0	0/0	0/0	0/0	0/0	0/0	0/0	0/0	0/0	0/0	197	INTRON	MODIFIER				249	PTPLA	rna1421
chr2	19370579	T	C	284.09	PASS	1/1	0/0	0/0	0/0	0/0	0/0	0/0	0/0	0/0	0/0	0/0	0/0	0/0	223	INTRON	MODIFIER				249	PTPLA	rna1421
chr2	19371559	A	AT	512.48	PASS	1/1	0/0	0/0	0/0	0/0	0/0	0/0	0/0	0/0	0/0	0/0	0/0	0/0	285	INTRON	MODIFIER				249	PTPLA	rna1421
chr2	19377200	A	G	293.73	PASS	1/1	0/0	0/0	0/0	0/0	0/0	0/0	0/0	0/0	0/0	0/0	0/0	0/0	298	INTRON	MODIFIER				249	PTPLA	rna1421
chr2	19378204	T	G	545.48	PASS	1/1	0/0	0/0	0/0	0/0	0/0	0/0	0/0	0/0	0/0	0/0	0/0	0/0	320	INTRON	MODIFIER				249	PTPLA	rna1421
chr2	19381020	G	A	479.02	PASS	1/1	0/0	0/0	0/0	0/0	0/0	0/0	0/0	0/0	0/0	0/0	0/0	0/0	250	INTRON	MODIFIER				249	PTPLA	rna1421
chr2	19382670	G	A	572.42	PASS	1/1	0/0	0/0	0/0	0/0	0/0	0/0	0/0	0/0	0/0	0/0	0/0	0/0	285	INTRON	MODIFIER				249	PTPLA	rna1421
chr2	19386038	A	ATT	293.91	PASS	1/1	0/0	0/0	0/0	./.	0/0	0/0	0/0	0/0	./.	0/0	0/0	0/0	262	DOWNSTREAM	MODIFIER					PTPLA	rna1421
chr2	19386256	T	C	173.69	PASS	1/1	0/0	0/0	0/0	0/0	0/0	0/0	0/0	0/0	0/0	0/0	0/0	0/0	237	DOWNSTREAM	MODIFIER					PTPLA	rna1421
chr2	19386350	C	T	219.32	PASS	1/1	0/0	0/0	0/0	0/0	0/0	0/0	0/0	0/0	0/0	0/0	0/0	0/0	278	DOWNSTREAM	MODIFIER					PTPLA	rna1421
chr2	19387644	TAA	T	518.81	PASS	1/1	0/0	0/0	0/0	0/0	0/0	0/0	0/0	0/0	0/0	0/0	0/0	0/0	305	DOWNSTREAM	MODIFIER					PTPLA	rna1421
chr2	19387957	AG	A	474.58	PASS	1/1	0/0	0/0	0/0	0/0	0/0	0/0	0/0	0/0	0/0	0/0	0/0	0/0	294	DOWNSTREAM	MODIFIER					PTPLA	rna1421
chr2	19388066	G	A	344.57	PASS	1/1	0/0	0/0	0/0	0/0	0/0	0/0	0/0	0/0	0/0	0/0	0/0	0/0	318	DOWNSTREAM	MODIFIER					PTPLA	rna1421
chr2	19399004	A	G	544.29	PASS	1/1	0/0	0/0	0/0	0/0	0/0	0/0	0/0	0/0	0/0	0/0	0/0	0/0	323	INTERGENIC	MODIFIER
chr2	19399395	G	A	364.02	PASS	1/1	0/0	0/0	0/0	0/0	0/0	0/0	0/0	0/0	0/0	0/0	0/0	0/0	218	INTERGENIC	MODIFIER
chr2	19406098	CA	C	522.81	PASS	1/1	0/0	0/0	0/0	0/0	0/0	0/0	0/0	0/0	0/0	0/0	0/0	0/0	336	INTERGENIC	MODIFIER
chr2	19410288	G	C	297.9	PASS	1/1	0/0	0/0	0/0	0/0	0/0	0/0	0/0	0/0	0/0	0/0	0/0	0/0	222	INTERGENIC	MODIFIER
chr2	19412788	T	C	163.63	PASS	1/1	0/0	0/0	0/0	0/0	0/0	0/0	0/0	0/0	0/0	0/0	0/0	0/0	231	INTERGENIC	MODIFIER
chr2	19419534	TGTC	T	165.67	PASS	1/1	0/0	0/0	0/0	0/0	0/0	0/0	0/0	0/0	0/0	0/0	0/0	0/0	224	INTERGENIC	MODIFIER
chr2	19438260	C	T	456.18	PASS	1/1	0/0	0/0	0/0	0/0	0/0	0/0	0/0	0/0	0/0	0/0	0/0	0/0	312	INTERGENIC	MODIFIER
chr2	19443178	C	T	408.94	PASS	1/1	0/0	0/0	0/0	0/0	0/0	0/0	0/0	0/0	0/0	0/0	0/0	0/0	239	INTERGENIC	MODIFIER
chr2	19451484	A	C	139.09	PASS	1/1	0/0	0/0	0/0	0/0	0/0	0/0	0/0	0/0	0/0	0/0	0/0	0/0	214	INTERGENIC	MODIFIER
chr2	19455234	C	A	349.68	PASS	1/1	0/0	0/0	0/0	0/0	0/0	0/0	0/0	0/0	0/0	0/0	0/0	0/0	288	INTERGENIC	MODIFIER
chr2	19455578	C	G	392.14	PASS	1/1	0/0	0/0	0/0	0/0	0/0	0/0	0/0	0/0	0/0	0/0	0/0	0/0	274	INTERGENIC	MODIFIER
chr2	19457009	C	T	307.5	PASS	1/1	0/0	0/0	0/0	0/0	0/0	0/0	0/0	0/0	0/0	0/0	0/0	0/0	236	INTERGENIC	MODIFIER
chr2	19457282	G	A	140.19	PASS	1/1	0/0	0/0	0/0	0/0	0/0	0/0	0/0	0/0	0/0	0/0	0/0	0/0	286	INTERGENIC	MODIFIER
chr2	19459544	C	T	101.08	PASS	1/1	0/0	0/0	0/0	0/0	0/0	0/0	0/0	0/0	0/0	0/0	0/0	0/0	198	INTERGENIC	MODIFIER
chr2	19460862	G	A	441.07	PASS	1/1	0/0	0/0	0/0	0/0	0/0	0/0	0/0	0/0	0/0	0/0	0/0	0/0	277	INTERGENIC	MODIFIER
chr2	19460980	T	TA	221.1	PASS	1/1	0/0	0/0	0/0	0/0	0/0	0/0	0/0	0/0	0/0	0/0	0/0	0/0	304	INTERGENIC	MODIFIER
chr2	19471227	A	G	467.37	PASS	1/1	0/0	0/0	0/0	0/0	0/0	0/0	0/0	0/0	0/0	0/0	0/0	0/0	245	INTERGENIC	MODIFIER
chr2	19641095	GT	G	212.88	PASS	1/1	0/0	0/0	0/0	0/0	0/0	0/0	0/0	0/0	./.	0/0	0/0	0/0	268	INTERGENIC	MODIFIER
chr2	19655357	C	CT	337.94	PASS	1/1	0/0	0/0	0/0	0/0	0/0	0/0	0/0	0/0	0/0	0/0	0/0	0/0	273	INTERGENIC	MODIFIER
chr2	19655440	G	A	256.47	PASS	1/1	0/0	0/0	0/0	0/0	0/0	0/0	0/0	0/0	0/0	0/0	0/0	0/0	242	INTERGENIC	MODIFIER
chr2	19655589	T	C	269.16	PASS	1/1	0/0	0/0	0/0	0/0	0/0	0/0	0/0	0/0	0/0	0/0	0/0	0/0	298	INTERGENIC	MODIFIER
chr2	19655839	C	T	209.06	PASS	1/1	0/0	0/0	0/0	0/0	0/0	0/0	0/0	0/0	0/0	0/0	0/0	0/0	245	INTERGENIC	MODIFIER
chr2	19655971	C	G	178.5	PASS	1/1	0/0	0/0	0/0	0/0	0/0	0/0	0/0	0/0	0/0	0/0	0/0	0/0	271	INTERGENIC	MODIFIER
chr2	19656407	T	A	385.78	PASS	1/1	0/0	0/0	0/0	0/0	0/0	0/0	0/0	0/0	0/0	0/0	0/0	0/0	248	INTERGENIC	MODIFIER
chr2	19659098	C	T	517.83	PASS	1/1	0/0	0/0	0/0	0/0	0/0	0/0	0/0	0/0	./.	0/0	0/0	0/0	259	INTERGENIC	MODIFIER
chr2	19660462	G	A	364.94	PASS	1/1	0/0	0/0	0/0	0/0	0/0	0/0	0/0	0/0	0/0	0/0	0/0	0/0	277	INTERGENIC	MODIFIER
chr2	19662061	GA	G	182.11	PASS	1/1	0/0	0/0	0/0	0/0	0/0	0/0	0/0	0/0	0/0	./.	./.	./.	201	INTERGENIC	MODIFIER
chr2	19662353	CTTTAATACAAGATA	C	1710.71	PASS	1/1	0/0	0/0	0/0	0/0	0/0	0/0	0/0	0/0	0/0	0/0	0/0	0/0	246	INTERGENIC	MODIFIER
chr2	19662946	G	A	271.77	PASS	1/1	0/0	0/0	0/0	0/0	0/0	0/0	0/0	0/0	0/0	0/0	0/0	0/0	325	INTERGENIC	MODIFIER
chr2	19663690	C	CT	614.18	PASS	1/1	0/0	0/0	0/0	0/0	0/0	0/0	0/0	0/0	0/0	0/0	0/0	0/0	269	INTERGENIC	MODIFIER
chr2	19663853	A	G	181.33	PASS	1/1	0/0	0/0	0/0	0/0	0/0	0/0	0/0	0/0	0/0	0/0	0/0	0/0	265	INTERGENIC	MODIFIER
chr2	19664428	G	A	421.56	PASS	1/1	0/0	0/0	0/0	0/0	0/0	0/0	0/0	0/0	0/0	0/0	0/0	0/0	237	INTERGENIC	MODIFIER
chr2	19664432	G	A	412.32	PASS	1/1	0/0	0/0	0/0	0/0	0/0	0/0	0/0	0/0	0/0	0/0	0/0	0/0	242	INTERGENIC	MODIFIER
chr2	19664452	T	C	493.2	PASS	1/1	0/0	0/0	0/0	0/0	0/0	0/0	0/0	0/0	0/0	0/0	0/0	0/0	234	INTERGENIC	MODIFIER
chr2	19664493	G	A	250.06	PASS	1/1	0/0	0/0	0/0	0/0	0/0	0/0	0/0	0/0	0/0	0/0	0/0	0/0	243	INTERGENIC	MODIFIER
chr2	19664542	A	ATT	249.52	PASS	1/1	0/0	0/0	0/0	0/0	0/0	0/0	0/0	0/0	0/0	0/0	0/0	0/0	250	INTERGENIC	MODIFIER
chr2	19664839	T	G	306.84	PASS	1/1	0/0	0/0	0/0	0/0	0/0	0/0	0/0	0/0	0/0	0/0	0/0	0/0	321	INTERGENIC	MODIFIER
chr2	19665343	T	C	227.2	PASS	1/1	0/0	0/0	0/0	0/0	0/0	0/0	0/0	0/0	0/0	0/0	0/0	0/0	327	INTERGENIC	MODIFIER
chr2	19665518	T	G	322.62	PASS	1/1	0/0	0/0	0/0	0/0	0/0	0/0	0/0	0/0	0/0	0/0	0/0	0/0	311	INTERGENIC	MODIFIER
chr2	19665538	C	T	245.78	PASS	1/1	0/0	0/0	0/0	0/0	0/0	0/0	0/0	0/0	0/0	0/0	0/0	0/0	281	INTERGENIC	MODIFIER
chr2	19665603	G	C	95.3	PASS	1/1	0/0	0/0	0/0	0/0	0/0	0/0	0/0	0/0	0/0	0/0	0/0	0/0	254	INTERGENIC	MODIFIER
chr2	19665647	T	G	105.41	PASS	1/1	0/0	0/0	0/0	0/0	0/0	0/0	0/0	0/0	0/0	0/0	0/0	0/0	268	INTERGENIC	MODIFIER
chr2	19665675	G	A	93.41	PASS	1/1	0/0	0/0	0/0	0/0	0/0	0/0	0/0	0/0	0/0	0/0	0/0	0/0	264	INTERGENIC	MODIFIER
chr2	19665876	T	C	186.33	PASS	1/1	0/0	0/0	0/0	0/0	0/0	0/0	0/0	0/0	0/0	0/0	0/0	0/0	296	INTERGENIC	MODIFIER
chr2	19666066	A	G	435.43	PASS	1/1	0/0	0/0	0/0	0/0	0/0	0/0	0/0	0/0	0/0	0/0	0/0	0/0	296	INTERGENIC	MODIFIER
chr2	19670716	G	C	267.82	PASS	1/1	0/0	0/0	0/0	0/0	0/0	0/0	0/0	0/0	0/0	0/0	0/0	0/0	286	DOWNSTREAM	MODIFIER					VIM	rna1423
chr2	19673082	A	C	367.17	PASS	1/1	0/0	0/0	0/0	0/0	0/0	0/0	0/0	0/0	0/0	0/0	0/0	0/0	225	INTRON	MODIFIER				466	VIM	rna1423
chr2	19673339	G	T	478.35	PASS	1/1	0/0	0/0	0/0	0/0	0/0	0/0	0/0	0/0	0/0	0/0	0/0	0/0	200	INTRON	MODIFIER				466	VIM	rna1423
chr2	19673515	G	A	541.89	PASS	1/1	0/0	0/0	0/0	0/0	0/0	0/0	0/0	0/0	0/0	0/0	0/0	0/0	236	INTRON	MODIFIER				466	VIM	rna1423
chr2	19683137	G	A	569.61	PASS	1/1	0/0	0/0	0/0	0/0	0/0	0/0	0/0	0/0	0/0	0/0	0/0	0/0	316	DOWNSTREAM	MODIFIER					LOC100688122	rna1424
chr2	19767328	GT	G	506.01	PASS	1/1	0/0	0/0	0/0	0/0	0/0	0/0	0/0	0/0	0/0	0/0	0/0	0/0	324	DOWNSTREAM	MODIFIER					TRDMT1	rna1425
chr2	19775138	C	T	225.27	PASS	1/1	0/0	0/0	0/0	0/0	0/0	0/0	0/0	0/0	0/0	0/0	0/0	0/0	303	INTERGENIC	MODIFIER
chr2	19776722	G	A	479.08	PASS	1/1	0/0	0/0	0/0	0/0	0/0	0/0	0/0	0/0	0/0	0/0	0/0	0/0	265	INTERGENIC	MODIFIER
chr2	19781674	T	C	213.67	PASS	1/1	0/0	0/0	0/0	0/0	0/0	0/0	0/0	0/0	0/0	0/0	0/0	0/0	183	UPSTREAM	MODIFIER					CUBN	rna1426
chr2	19789944	T	A	286.96	PASS	1/1	0/0	0/0	0/0	0/0	0/0	0/0	0/0	0/0	0/0	0/0	0/0	0/0	271	INTRON	MODIFIER				3571	CUBN	rna1426
chr2	19795126	G	A	225.59	PASS	1/1	0/0	0/0	0/0	0/0	0/0	0/0	0/0	0/0	0/0	0/0	0/0	0/0	272	INTRON	MODIFIER				3571	CUBN	rna1426
chr2	19796521	T	A	157.12	PASS	1/1	0/0	0/0	0/0	0/0	0/0	0/0	0/0	0/0	0/0	0/0	0/0	0/0	211	INTRON	MODIFIER				3571	CUBN	rna1426
chr2	19797186	C	T	462.2	PASS	1/1	0/0	0/0	0/0	0/0	0/0	0/0	0/0	0/0	0/0	0/0	0/0	0/0	296	INTRON	MODIFIER				3571	CUBN	rna1426
chr2	19797398	A	C	404.17	PASS	1/1	0/0	0/0	0/0	0/0	0/0	0/0	0/0	0/0	0/0	0/0	0/0	0/0	289	INTRON	MODIFIER				3571	CUBN	rna1426
chr2	19800876	AT	A	503.14	PASS	1/1	0/0	0/0	0/0	0/0	0/0	0/0	0/0	0/0	0/0	0/0	0/0	0/0	332	INTRON	MODIFIER				3571	CUBN	rna1426
chr2	19801796	A	T	621.34	PASS	1/1	0/0	0/0	0/0	0/0	0/0	0/0	0/0	0/0	0/0	0/0	0/0	0/0	316	INTRON	MODIFIER				3571	CUBN	rna1426
chr2	19802654	C	A	638.7	PASS	1/1	0/0	0/0	0/0	0/0	0/0	0/0	0/0	0/0	0/0	0/0	0/0	0/0	286	INTRON	MODIFIER				3571	CUBN	rna1426
chr2	19803110	A	G	552.99	PASS	1/1	0/0	0/0	0/0	0/0	0/0	0/0	0/0	0/0	0/0	0/0	0/0	0/0	284	INTRON	MODIFIER				3571	CUBN	rna1426
chr2	19803666	A	C	360.12	PASS	1/1	0/0	0/0	0/0	0/0	0/0	0/0	0/0	0/0	0/0	0/0	0/0	0/0	308	INTRON	MODIFIER				3571	CUBN	rna1426
chr2	19804819	G	A	529.92	PASS	1/1	0/0	0/0	0/0	0/0	0/0	0/0	0/0	0/0	./.	0/0	0/0	0/0	257	INTRON	MODIFIER				3571	CUBN	rna1426
chr2	19805108	G	A	137.44	PASS	1/1	0/0	0/0	0/0	0/0	0/0	0/0	0/0	0/0	0/0	0/0	0/0	0/0	199	INTRON	MODIFIER				3571	CUBN	rna1426
chr2	19805127	A	G	301.73	PASS	1/1	0/0	0/0	0/0	0/0	0/0	0/0	0/0	0/0	0/0	0/0	0/0	0/0	230	INTRON	MODIFIER				3571	CUBN	rna1426
chr2	19806978	A	G	214.1	PASS	1/1	0/0	0/0	0/0	0/0	0/0	0/0	0/0	0/0	0/0	0/0	0/0	0/0	201	INTRON	MODIFIER				3571	CUBN	rna1426
chr2	19807025	T	C	183.6	PASS	1/1	0/0	0/0	0/0	0/0	0/0	0/0	0/0	0/0	0/0	0/0	0/0	0/0	236	INTRON	MODIFIER				3571	CUBN	rna1426
chr2	19807598	G	C	858.32	PASS	1/1	0/0	0/0	0/0	0/0	0/0	0/0	0/0	0/0	0/0	0/0	0/0	0/0	305	INTRON	MODIFIER				3571	CUBN	rna1426
chr2	19807599	A	G	809.98	PASS	1/1	0/0	0/0	0/0	0/0	0/0	0/0	0/0	0/0	0/0	0/0	0/0	0/0	305	INTRON	MODIFIER				3571	CUBN	rna1426
chr2	19808788	C	A	644.73	PASS	1/1	0/0	0/0	0/0	0/0	0/0	0/0	0/0	0/0	0/0	0/0	0/0	0/0	283	INTRON	MODIFIER				3571	CUBN	rna1426
chr2	19809013	C	G	482.65	PASS	1/1	0/0	0/0	0/0	0/0	0/0	0/0	0/0	0/0	0/0	0/0	0/0	0/0	300	INTRON	MODIFIER				3571	CUBN	rna1426
chr2	19809611	TCATTTGAATCTGGGAAA	T	1505.33	PASS	1/1	0/0	0/0	0/0	0/0	0/0	0/0	0/0	0/0	0/0	0/0	0/0	0/0	302	INTRON	MODIFIER				3571	CUBN	rna1426
chr2	19810327	T	A	396.7	PASS	1/1	0/0	0/0	0/0	0/0	0/0	0/0	0/0	0/0	0/0	0/0	0/0	0/0	282	INTRON	MODIFIER				3571	CUBN	rna1426
chr2	19812519	C	T	288.74	PASS	1/1	0/0	0/0	0/0	0/0	0/0	0/0	0/0	0/0	0/0	0/0	0/0	0/0	308	SYNONYMOUS_CODING	LOW	SILENT	caC/caT	H761	3571	CUBN	rna1426
chr2	19813208	A	G	604.16	PASS	1/1	0/0	0/0	0/0	0/0	0/0	0/0	0/0	0/0	0/0	0/0	0/0	0/0	318	INTRON	MODIFIER				3571	CUBN	rna1426
chr2	19814328	G	T	295.14	PASS	1/1	0/0	0/0	0/0	0/0	0/0	0/0	0/0	0/0	0/0	0/0	0/0	0/0	292	INTRON	MODIFIER				3571	CUBN	rna1426
chr2	19814724	G	A	383.61	PASS	1/1	0/0	0/0	0/0	0/0	0/0	0/0	0/0	0/0	0/0	0/0	0/0	0/0	308	INTRON	MODIFIER				3571	CUBN	rna1426
chr2	19814948	CT	C	327.06	PASS	1/1	0/0	0/0	0/0	0/0	0/0	0/0	0/0	0/0	0/0	0/0	0/0	0/0	305	INTRON	MODIFIER				3571	CUBN	rna1426
chr2	19815170	C	T	687.76	PASS	1/1	0/0	0/0	0/0	0/0	0/0	0/0	0/0	0/0	0/0	0/0	0/0	0/0	338	INTRON	MODIFIER				3571	CUBN	rna1426
chr2	19816844	T	G	451.66	PASS	1/1	0/0	0/0	0/0	0/0	0/0	0/0	0/0	0/0	0/0	0/0	0/0	0/0	288	INTRON	MODIFIER				3571	CUBN	rna1426
chr2	19816937	T	A	406.66	PASS	1/1	0/0	0/0	0/0	0/0	0/0	0/0	0/0	0/0	0/0	0/0	0/0	0/0	275	INTRON	MODIFIER				3571	CUBN	rna1426
chr2	19818607	T	C	596.58	PASS	1/1	0/0	0/0	0/0	0/0	0/0	0/0	0/0	0/0	0/0	0/0	0/0	0/0	292	INTRON	MODIFIER				3571	CUBN	rna1426
chr2	19819648	T	TATA	800.35	PASS	1/1	0/0	0/0	0/0	0/0	0/0	0/0	0/0	0/0	0/0	0/0	0/0	0/0	374	INTRON	MODIFIER				3571	CUBN	rna1426
chr2	19819649	G	GTCC	640.53	PASS	1/1	0/0	0/0	0/0	0/0	0/0	0/0	0/0	0/0	0/0	0/0	0/0	0/0	372	INTRON	MODIFIER				3571	CUBN	rna1426
chr2	19819650	G	A	333.4	PASS	1/1	0/0	0/0	0/0	0/0	0/0	0/0	0/0	0/0	0/0	0/0	0/0	0/0	367	INTRON	MODIFIER				3571	CUBN	rna1426
chr2	19822508	GGGAAGGGGCAGAGGGAGA	G	2478.67	PASS	1/1	0/0	0/0	0/0	0/0	0/0	0/0	0/0	0/0	0/0	0/0	0/0	0/0	250	INTRON	MODIFIER				3571	CUBN	rna1426
chr2	19822879	G	A	570.19	PASS	1/1	0/0	0/0	0/0	0/0	0/0	0/0	0/0	0/0	0/0	0/0	0/0	0/0	271	INTRON	MODIFIER				3571	CUBN	rna1426
chr2	19825682	A	G	275.57	PASS	1/1	0/0	0/0	0/0	0/0	0/0	0/0	0/0	0/0	0/0	0/0	0/0	0/0	278	INTRON	MODIFIER				3571	CUBN	rna1426
chr2	19825878	G	T	272.49	PASS	2013-01-01	0/0	0/0	0/0	0/0	0/0	0/0	0/0	0/0	0/0	0/0	0/0	0/0	268	INTRON	MODIFIER				3571	CUBN	rna1426
chr2	19826162	A	T	260.79	PASS	2013-01-01	0/0	0/0	0/0	0/0	0/0	0/0	0/0	0/0	0/0	0/0	0/0	0/0	246	INTRON	MODIFIER				3571	CUBN	rna1426
chr2	19826398	C	T	213.58	PASS	2013-01-01	0/0	0/0	0/0	0/0	0/0	0/0	0/0	0/0	0/0	0/0	0/0	0/0	215	INTRON	MODIFIER				3571	CUBN	rna1426
chr2	19826417	T	C	205.03	PASS	2013-01-01	0/0	0/0	0/0	0/0	0/0	0/0	0/0	0/0	0/0	0/0	0/0	0/0	216	INTRON	MODIFIER				3571	CUBN	rna1426
chr2	19826817	A	T	335.02	PASS	2013-01-01	0/0	0/0	0/0	0/0	0/0	0/0	0/0	0/0	0/0	0/0	0/0	0/0	313	INTRON	MODIFIER				3571	CUBN	rna1426
chr2	19826968	A	C	119.09	PASS	2013-01-01	0/0	0/0	0/0	0/0	0/0	0/0	0/0	0/0	0/0	0/0	0/0	0/0	282	INTRON	MODIFIER				3571	CUBN	rna1426
chr2	19827053	A	G	294.58	PASS	2013-01-01	0/0	0/0	0/0	0/0	0/0	0/0	0/0	0/0	0/0	0/0	0/0	0/0	302	INTRON	MODIFIER				3571	CUBN	rna1426
chr2	19827201	T	C	205.96	PASS	2013-01-01	0/0	0/0	0/0	0/0	0/0	0/0	0/0	0/0	0/0	0/0	0/0	0/0	229	INTRON	MODIFIER				3571	CUBN	rna1426
chr2	19827439	T	C	177.4	PASS	2013-01-01	0/0	0/0	0/0	0/0	0/0	0/0	0/0	0/0	0/0	0/0	0/0	0/0	202	INTRON	MODIFIER				3571	CUBN	rna1426
chr2	19827560	A	C	125.66	PASS	2013-01-01	0/0	0/0	0/0	0/0	0/0	0/0	0/0	0/0	0/0	0/0	0/0	0/0	200	INTRON	MODIFIER				3571	CUBN	rna1426
chr2	19828435	G	A	780.18	PASS	2013-01-01	0/0	0/0	0/0	0/0	0/0	0/0	0/0	0/0	0/0	0/0	0/0	0/0	288	INTRON	MODIFIER				3571	CUBN	rna1426
chr2	19828718	T	C	487.95	PASS	2013-01-01	0/0	0/0	0/0	0/0	0/0	0/0	0/0	0/0	./.	0/0	0/0	0/0	275	INTRON	MODIFIER				3571	CUBN	rna1426
chr2	19828783	C	T	623.83	PASS	2013-01-01	0/0	0/0	0/0	0/0	0/0	0/0	0/0	0/0	0/0	0/0	0/0	0/0	293	INTRON	MODIFIER				3571	CUBN	rna1426
chr2	19828823	A	T	735.36	PASS	2013-01-01	0/0	0/0	0/0	0/0	0/0	0/0	0/0	0/0	0/0	0/0	0/0	0/0	314	INTRON	MODIFIER				3571	CUBN	rna1426
chr2	19829224	T	C	385.78	PASS	2013-01-01	0/0	0/0	0/0	0/0	0/0	0/0	0/0	0/0	0/0	0/0	0/0	0/0	300	INTRON	MODIFIER				3571	CUBN	rna1426
chr2	19829343	G	GAA	177.81	PASS	2013-01-01	0/0	0/0	0/0	0/0	0/0	0/0	0/0	0/0	./.	0/0	0/0	0/0	302	INTRON	MODIFIER				3571	CUBN	rna1426
chr2	19829351	G	A	240.23	PASS	2013-01-01	0/0	0/0	0/0	0/0	0/0	0/0	0/0	0/0	./.	0/0	0/0	0/0	293	INTRON	MODIFIER				3571	CUBN	rna1426
chr2	19829411	C	A	479.52	PASS	2013-01-01	0/0	0/0	0/0	0/0	0/0	0/0	0/0	0/0	0/0	0/0	0/0	0/0	285	INTRON	MODIFIER				3571	CUBN	rna1426
chr2	19829466	A	T	334.46	PASS	2013-01-01	0/0	0/0	0/0	0/0	0/0	0/0	0/0	0/0	0/0	0/0	0/0	0/0	287	INTRON	MODIFIER				3571	CUBN	rna1426
chr2	19829497	C	A	253.71	PASS	2013-01-01	0/0	0/0	0/0	0/0	0/0	0/0	0/0	0/0	0/0	0/0	0/0	0/0	285	INTRON	MODIFIER				3571	CUBN	rna1426
chr2	19829906	C	A	660.98	PASS	2013-01-01	0/0	0/0	0/0	0/0	0/0	0/0	0/0	0/0	0/0	0/0	0/0	0/0	364	INTRON	MODIFIER				3571	CUBN	rna1426
chr2	19830070	A	C	563.1	PASS	2013-01-01	0/0	0/0	0/0	0/0	0/0	0/0	0/0	0/0	0/0	0/0	0/0	0/0	295	INTRON	MODIFIER				3571	CUBN	rna1426
chr2	19830155	G	GA	324.65	PASS	2013-01-01	0/0	0/0	0/0	0/0	0/0	0/0	0/0	0/0	0/0	0/0	0/0	0/0	299	INTRON	MODIFIER				3571	CUBN	rna1426
chr2	19830330	C	T	366.73	PASS	2013-01-01	0/0	0/0	0/0	0/0	0/0	0/0	0/0	0/0	0/0	0/0	0/0	0/0	282	INTRON	MODIFIER				3571	CUBN	rna1426
chr2	19830425	C	T	484.48	PASS	2013-01-01	0/0	0/0	0/0	0/0	0/0	0/0	0/0	0/0	0/0	0/0	0/0	0/0	294	INTRON	MODIFIER				3571	CUBN	rna1426
chr2	19830445	T	C	531.09	PASS	2013-01-01	0/0	0/0	0/0	0/0	0/0	0/0	0/0	0/0	0/0	0/0	0/0	0/0	269	INTRON	MODIFIER				3571	CUBN	rna1426
chr2	19830506	G	A	460.62	PASS	2013-01-01	0/0	0/0	0/0	0/0	0/0	0/0	0/0	0/0	0/0	0/0	0/0	0/0	227	INTRON	MODIFIER				3571	CUBN	rna1426
chr2	19830585	T	G	384.29	PASS	2013-01-01	0/0	0/0	0/0	0/0	0/0	0/0	0/0	0/0	0/0	0/0	0/0	0/0	295	INTRON	MODIFIER				3571	CUBN	rna1426
chr2	19830594	A	G	383.62	PASS	2013-01-01	0/0	0/0	0/0	0/0	0/0	0/0	0/0	0/0	0/0	0/0	0/0	0/0	296	INTRON	MODIFIER				3571	CUBN	rna1426
chr2	19830612	T	A	354.95	PASS	2013-01-01	0/0	0/0	0/0	0/0	0/0	0/0	0/0	0/0	0/0	0/0	0/0	0/0	325	INTRON	MODIFIER				3571	CUBN	rna1426
chr2	19830618	A	AAAAC	659.47	PASS	2013-01-01	0/0	0/0	0/0	0/0	0/0	0/0	0/0	0/0	0/0	0/0	0/0	0/0	318	INTRON	MODIFIER				3571	CUBN	rna1426
chr2	19832562	A	G	521.31	PASS	2013-01-01	0/0	0/0	0/0	0/0	0/0	0/0	0/0	0/0	0/0	0/0	0/0	0/0	311	INTRON	MODIFIER				3571	CUBN	rna1426
chr2	19834299	C	A	386.94	PASS	2013-01-01	0/0	0/0	0/0	0/0	0/0	0/0	0/0	0/0	0/0	0/0	0/0	0/0	266	INTRON	MODIFIER				3571	CUBN	rna1426
chr2	19837737	C	T	267.42	PASS	2013-01-01	0/0	0/0	0/0	0/0	0/0	0/0	0/0	0/0	0/0	0/0	0/0	0/0	204	INTRON	MODIFIER				3571	CUBN	rna1426
chr2	19842015	CAG	C	217.65	PASS	2013-01-01	0/0	0/0	0/0	0/0	0/0	0/0	0/0	0/0	0/0	0/0	0/0	0/0	308	INTRON	MODIFIER				3571	CUBN	rna1426
chr2	19843260	G	A	583.98	PASS	2013-01-01	0/0	0/0	0/0	0/0	0/0	0/0	0/0	0/0	0/0	0/0	0/0	0/0	240	INTRON	MODIFIER				3571	CUBN	rna1426
chr2	19845269	A	AT	165.3	PASS	2013-01-01	0/0	0/0	0/0	0/0	0/0	0/0	0/0	0/0	0/0	0/0	0/0	0/0	272	INTRON	MODIFIER				3571	CUBN	rna1426
chr2	19845984	A	T	424.03	PASS	2013-01-01	0/0	0/0	0/0	0/0	0/0	0/0	0/0	0/0	./.	0/0	0/0	0/0	253	INTRON	MODIFIER				3571	CUBN	rna1426
chr2	19848475	A	G	1052.2	PASS	2013-01-01	0/0	0/0	0/0	0/0	0/0	0/0	0/0	0/0	0/0	0/0	0/0	0/0	297	INTRON	MODIFIER				3571	CUBN	rna1426
chr2	19852625	T	C	608.58	PASS	2013-01-01	0/0	0/0	0/0	0/0	0/0	0/0	0/0	0/0	0/0	0/0	0/0	0/0	327	INTRON	MODIFIER				3571	CUBN	rna1426
chr2	19852912	C	T	540.82	PASS	2013-01-01	0/0	0/0	0/0	0/0	0/0	0/0	0/0	0/0	0/0	0/0	0/0	0/0	284	INTRON	MODIFIER				3571	CUBN	rna1426
chr2	19854213	C	T	209.97	PASS	2013-01-01	0/0	0/0	0/0	0/0	0/0	0/0	0/0	0/0	0/0	0/0	0/0	0/0	267	INTRON	MODIFIER				3571	CUBN	rna1426
chr2	19856060	G	A	268.66	PASS	2013-01-01	0/0	0/0	0/0	0/0	0/0	0/0	0/0	0/0	0/0	0/0	0/0	0/0	290	INTRON	MODIFIER				3571	CUBN	rna1426
chr2	19859398	G	C	205.21	PASS	2013-01-01	0/0	0/0	0/0	0/0	0/0	0/0	0/0	0/0	0/0	0/0	0/0	0/0	240	INTRON	MODIFIER				3571	CUBN	rna1426
chr2	19859402	G	A	165.81	PASS	2013-01-01	0/0	0/0	0/0	0/0	0/0	0/0	0/0	0/0	0/0	0/0	0/0	0/0	238	INTRON	MODIFIER				3571	CUBN	rna1426
chr2	19860672	G	A	321.07	PASS	2013-01-01	0/0	0/0	0/0	0/0	0/0	0/0	0/0	0/0	0/0	0/0	0/0	0/0	268	INTRON	MODIFIER				3571	CUBN	rna1426
chr2	19863042	G	T	562.26	PASS	2013-01-01	0/0	0/0	0/0	0/0	0/0	0/0	0/0	0/0	0/0	0/0	0/0	0/0	298	INTRON	MODIFIER				3571	CUBN	rna1426
chr2	19863084	C	A	386.63	PASS	2013-01-01	0/0	0/0	0/0	0/0	0/0	0/0	0/0	0/0	0/0	0/0	0/0	0/0	318	INTRON	MODIFIER				3571	CUBN	rna1426
chr2	19863329	G	A	77.64	PASS	2013-01-01	0/0	0/0	0/0	0/0	0/0	0/0	0/0	0/0	./.	0/0	0/0	0/0	157	INTRON	MODIFIER				3571	CUBN	rna1426
chr2	19868775	A	G	415.59	PASS	2013-01-01	0/0	0/0	0/0	0/0	0/0	0/0	0/0	0/0	0/0	0/0	0/0	0/0	287	INTRON	MODIFIER				3571	CUBN	rna1426
chr2	19873111	A	G	337.23	PASS	2013-01-01	0/0	0/0	0/0	0/0	0/0	0/0	0/0	0/0	0/0	0/0	0/0	0/0	295	INTRON	MODIFIER				3571	CUBN	rna1426
chr2	19907397	G	A	182.42	PASS	2013-01-01	0/0	0/0	0/0	0/0	0/0	0/0	0/0	0/0	0/0	0/0	0/0	0/0	234	INTRON	MODIFIER				3571	CUBN	rna1426
chr2	19908625	T	TA	236.51	PASS	2013-01-01	0/0	0/0	0/0	0/0	0/0	0/0	0/0	0/0	0/0	0/0	0/0	0/0	275	INTRON	MODIFIER				3571	CUBN	rna1426
chr2	19956078	A	G	404.64	PASS	2013-01-01	0/0	0/0	0/0	0/0	0/0	0/0	0/0	0/0	0/0	0/0	0/0	0/0	295	INTRON	MODIFIER				3571	CUBN	rna1426
chr2	19956110	CAT	C	698.72	PASS	2013-01-01	0/0	0/0	0/0	0/0	0/0	0/0	0/0	0/0	0/0	0/0	0/0	0/0	279	INTRON	MODIFIER				3571	CUBN	rna1426
chr2	19956161	C	A	614.68	PASS	2013-01-01	0/0	0/0	0/0	0/0	0/0	0/0	0/0	0/0	0/0	0/0	0/0	0/0	315	INTRON	MODIFIER				3571	CUBN	rna1426
chr2	19958540	T	A	898.79	PASS	2013-01-01	0/0	0/0	0/0	0/0	0/0	0/0	0/0	0/0	0/0	0/0	0/0	0/0	326	INTRON	MODIFIER				3571	CUBN	rna1426
chr2	19962460	G	A	362.79	PASS	2013-01-01	0/0	0/0	0/0	0/0	0/0	0/0	0/0	0/0	0/0	0/0	0/0	0/0	329	INTRON	MODIFIER				3571	CUBN	rna1426
chr2	19963834	A	AT	202.52	PASS	2013-01-01	0/0	0/0	0/0	0/0	0/0	0/0	0/0	0/0	0/0	0/0	0/0	0/0	288	INTRON	MODIFIER				3571	CUBN	rna1426
chr2	19964997	G	A	512.78	PASS	2013-01-01	0/0	0/0	0/0	0/0	0/0	0/0	0/0	0/0	0/0	0/0	0/0	0/0	281	INTRON	MODIFIER				3571	CUBN	rna1426
chr2	19968903	G	A	283.16	PASS	2013-01-01	0/0	0/0	0/0	0/0	0/0	0/0	0/0	0/0	0/0	0/0	0/0	0/0	276	INTRON	MODIFIER				3571	CUBN	rna1426
chr2	19971031	ATGTTT	A	337.22	PASS	2013-01-01	0/0	0/0	0/0	0/0	0/0	0/0	0/0	0/0	./.	0/0	0/0	0/0	269	INTRON	MODIFIER				3571	CUBN	rna1426
chr2	19972197	C	T	135.2	PASS	2013-01-01	0/0	0/0	0/0	0/0	0/0	0/0	0/0	0/0	0/0	0/0	0/0	0/0	274	INTRON	MODIFIER				3571	CUBN	rna1426
chr2	19973785	T	G	419.89	PASS	2013-01-01	0/0	0/0	0/0	0/0	0/0	0/0	0/0	0/0	0/0	0/0	0/0	0/0	292	INTRON	MODIFIER				3571	CUBN	rna1426
chr2	19974333	AC	A	377.7	PASS	2013-01-01	0/0	0/0	0/0	0/0	0/0	0/0	0/0	0/0	0/0	0/0	0/0	0/0	255	FRAME_SHIFT	HIGH				3571	CUBN	rna1426
chr2	19974807	G	A	269.65	PASS	2013-01-01	0/0	0/0	0/0	0/0	0/0	0/0	0/0	0/0	0/0	0/0	0/0	0/0	244	INTRON	MODIFIER				3571	CUBN	rna1426
chr2	19976283	C	T	410.27	PASS	2013-01-01	0/0	0/0	0/0	0/0	0/0	0/0	0/0	0/0	0/0	0/0	0/0	0/0	224	INTRON	MODIFIER				3571	CUBN	rna1426
chr2	19980347	G	A	179.87	PASS	2013-01-01	0/0	0/0	0/0	0/0	0/0	0/0	0/0	0/0	0/0	0/0	0/0	0/0	276	INTRON	MODIFIER				3571	CUBN	rna1426
chr2	19980403	A	G	222.43	PASS	2013-01-01	0/0	0/0	0/0	0/0	0/0	0/0	0/0	0/0	0/0	0/0	0/0	0/0	244	INTRON	MODIFIER				3571	CUBN	rna1426
chr2	19981873	G	C	262.26	PASS	2013-01-01	0/0	0/0	0/0	0/0	0/0	0/0	0/0	0/0	0/0	0/0	0/0	0/0	258	INTRON	MODIFIER				3571	CUBN	rna1426
chr2	19982773	A	C	378.81	PASS	2013-01-01	0/0	0/0	0/0	0/0	0/0	0/0	0/0	0/0	0/0	0/0	0/0	0/0	230	INTRON	MODIFIER				3571	CUBN	rna1426
chr2	19982825	G	A	587.77	PASS	2013-01-01	0/0	0/0	0/0	0/0	0/0	0/0	0/0	0/0	0/0	0/0	0/0	0/0	252	INTRON	MODIFIER				3571	CUBN	rna1426
chr2	19982994	A	C	446.76	PASS	2013-01-01	0/0	0/0	0/0	0/0	0/0	0/0	0/0	0/0	0/0	0/0	0/0	0/0	236	INTRON	MODIFIER				3571	CUBN	rna1426
chr2	19983157	G	A	424.35	PASS	2013-01-01	0/0	0/0	0/0	0/0	0/0	0/0	0/0	0/0	0/0	0/0	0/0	0/0	262	INTRON	MODIFIER				3571	CUBN	rna1426
chr2	19992044	C	T	363.49	PASS	2013-01-01	0/0	0/0	0/0	0/0	0/0	0/0	0/0	0/0	0/0	0/0	0/0	0/0	246	INTRON	MODIFIER				3571	CUBN	rna1426
chr2	19993824	A	G	330.97	PASS	2013-01-01	0/0	0/0	0/0	0/0	0/0	0/0	0/0	0/0	0/0	0/0	0/0	0/0	263	INTRON	MODIFIER				3571	CUBN	rna1426
chr2	19993865	C	T	267.84	PASS	2013-01-01	0/0	0/0	0/0	0/0	0/0	0/0	0/0	0/0	0/0	0/0	0/0	0/0	213	INTRON	MODIFIER				3571	CUBN	rna1426
chr2	19993874	G	A	269.43	PASS	2013-01-01	0/0	0/0	0/0	0/0	0/0	0/0	0/0	0/0	0/0	0/0	0/0	0/0	221	INTRON	MODIFIER				3571	CUBN	rna1426
chr2	19995301	G	A	444	PASS	2013-01-01	0/0	0/0	0/0	0/0	0/0	0/0	0/0	0/0	0/0	0/0	0/0	0/0	288	INTRON	MODIFIER				3571	CUBN	rna1426
chr2	19995689	A	G	650.51	PASS	2013-01-01	0/0	0/0	0/0	0/0	0/0	0/0	0/0	0/0	0/0	0/0	0/0	0/0	256	INTRON	MODIFIER				3571	CUBN	rna1426
chr2	19998708	G	A	564.27	PASS	2013-01-01	0/0	0/0	0/0	0/0	0/0	0/0	0/0	0/0	0/0	0/0	0/0	0/0	298	INTRON	MODIFIER				3571	CUBN	rna1426
chr2	19999374	G	C	454.49	PASS	2013-01-01	0/0	0/0	0/0	0/0	0/0	0/0	0/0	0/0	0/0	0/0	0/0	0/0	327	NON_SYNONYMOUS_CODING	MODERATE	MISSENSE	aGc/aCc	S3072T	3571	CUBN	rna1426
chr2	20001922	G	A	379.55	PASS	2013-01-01	0/0	0/0	0/0	0/0	0/0	0/0	0/0	0/0	0/0	0/0	0/0	0/0	280	INTRON	MODIFIER				3571	CUBN	rna1426
chr2	20009172	T	C	404.72	PASS	2013-01-01	0/0	0/0	0/0	0/0	0/0	0/0	0/0	0/0	0/0	0/0	0/0	0/0	313	INTRON	MODIFIER				3571	CUBN	rna1426
chr2	20017125	C	T	360.15	PASS	2013-01-01	0/0	0/0	0/0	0/0	0/0	0/0	0/0	0/0	0/0	0/0	0/0	0/0	303	INTRON	MODIFIER				3571	CUBN	rna1426
chr2	20029711	ATG	A	705.76	PASS	2013-01-01	0/0	0/0	0/0	0/0	0/0	0/0	0/0	0/0	0/0	0/0	0/0	0/0	293	INTRON	MODIFIER				3571	CUBN	rna1426
chr2	20032007	C	T	216.21	PASS	2013-01-01	0/0	0/0	0/0	0/0	0/0	0/0	0/0	0/0	0/0	0/0	0/0	0/0	180	INTRON	MODIFIER				3571	CUBN	rna1426
chr2	20037923	G	A	371.8	PASS	2013-01-01	0/0	0/0	0/0	0/0	0/0	0/0	0/0	0/0	0/0	0/0	0/0	0/0	251	INTRON	MODIFIER				3571	CUBN	rna1426
chr2	20046612	G	A	300.08	PASS	2013-01-01	0/0	0/0	0/0	0/0	0/0	0/0	0/0	0/0	0/0	0/0	0/0	0/0	244	DOWNSTREAM	MODIFIER					CUBN	rna1426
chr2	20047791	C	T	470.93	PASS	2013-01-01	0/0	0/0	0/0	0/0	0/0	0/0	0/0	0/0	./.	0/0	0/0	0/0	240	UPSTREAM	MODIFIER					RSU1	rna1427
chr2	20053813	C	A	346.57	PASS	2013-01-01	0/0	0/0	0/0	0/0	0/0	0/0	0/0	0/0	0/0	0/0	0/0	0/0	224	INTRON	MODIFIER				277	RSU1	rna1427
chr2	20054767	C	T	226.22	PASS	2013-01-01	0/0	0/0	0/0	0/0	0/0	0/0	0/0	0/0	0/0	0/0	0/0	0/0	206	INTRON	MODIFIER				277	RSU1	rna1427
chr2	20054937	T	G	286.29	PASS	2013-01-01	0/0	0/0	0/0	0/0	0/0	0/0	0/0	0/0	0/0	0/0	0/0	0/0	234	INTRON	MODIFIER				277	RSU1	rna1427
chr2	20056865	C	T	198.59	PASS	2013-01-01	0/0	0/0	0/0	0/0	0/0	0/0	0/0	0/0	0/0	0/0	0/0	0/0	173	INTRON	MODIFIER				277	RSU1	rna1427
chr2	20057109	G	T	243.42	PASS	2013-01-01	0/0	0/0	0/0	0/0	0/0	0/0	0/0	0/0	0/0	0/0	0/0	0/0	188	INTRON	MODIFIER				277	RSU1	rna1427
chr2	20063622	TCAAC	T	488.8	PASS	2013-01-01	0/0	0/0	0/0	0/0	0/0	0/0	0/0	0/0	0/0	0/0	0/0	0/0	298	INTRON	MODIFIER				277	RSU1	rna1427
chr2	20069957	CTTGA	C	675.38	PASS	2013-01-01	0/0	0/0	0/0	0/0	0/0	0/0	0/0	0/0	0/0	0/0	0/0	0/0	325	INTRON	MODIFIER				277	RSU1	rna1427
chr2	20070044	A	T	384.26	PASS	2013-01-01	0/0	0/0	0/0	0/0	0/0	0/0	0/0	0/0	0/0	0/0	0/0	0/0	318	INTRON	MODIFIER				277	RSU1	rna1427
chr2	20070095	T	C	241.5	PASS	2013-01-01	0/0	0/0	0/0	0/0	0/0	0/0	0/0	0/0	0/0	0/0	0/0	0/0	322	INTRON	MODIFIER				277	RSU1	rna1427
chr2	20077282	A	T	185.07	PASS	2013-01-01	0/0	0/0	0/0	0/0	0/0	0/0	0/0	0/0	0/0	0/0	0/0	0/0	280	INTRON	MODIFIER				277	RSU1	rna1427
chr2	20077354	CCT	C	431.39	PASS	2013-01-01	0/0	0/0	0/0	0/0	0/0	0/0	0/0	0/0	0/0	0/0	0/0	0/0	235	INTRON	MODIFIER				277	RSU1	rna1427
chr2	20077939	C	T	529.57	PASS	2013-01-01	0/0	0/0	0/0	0/0	0/0	0/0	0/0	0/0	0/0	0/0	0/0	0/0	265	INTRON	MODIFIER				277	RSU1	rna1427
chr2	20078778	T	A	262.28	PASS	2013-01-01	0/0	0/0	0/0	0/0	0/0	0/0	0/0	0/0	0/0	0/0	0/0	0/0	301	INTRON	MODIFIER				277	RSU1	rna1427
chr2	20080659	T	C	496.89	PASS	2013-01-01	0/0	0/0	0/0	0/0	0/0	0/0	0/0	0/0	0/0	0/0	0/0	0/0	306	INTRON	MODIFIER				277	RSU1	rna1427
chr2	20084104	A	C	689.46	PASS	2013-01-01	0/0	0/0	0/0	0/0	0/0	0/0	0/0	0/0	0/0	0/0	0/0	0/0	292	INTRON	MODIFIER				277	RSU1	rna1427
chr2	20096175	G	C	246.46	PASS	2013-01-01	0/0	0/0	0/0	0/0	0/0	0/0	0/0	0/0	0/0	0/0	0/0	0/0	233	INTRON	MODIFIER				277	RSU1	rna1427
