# Supplementary material for: A Frameshift Mutation in the Cubilin Gene (CUBN) in Border Collies with Imerslund-Gräsbeck Syndrome (Selective Cobalamin Malabsorption)
Source: PLoS One. 2013 Apr 16;8(4):e61144. doi: 10.1371/journal.pone.0061144 (PMC3628801; doi:10.1371/journal.pone.0061144)
Supplement: Table S3 — List of control dogs and breeds that were used for the association study. (XLSX) [file pone.0061144.s003.xlsx]

## Sheet: Sheet1
Table S3. List of control dogs and breeds that were used for the association study.
Breed	Number of dogs
Afghane	1
Airdale Terrier	1
Akita Inu	1
Alaskan Malamute	1
Australian Kelpie	1
Australian Terrier	2
Barsoi	1
Basset Hound	1
Beagle	1
Bearded Collie	1
Beauceron	1
Belgian Shepherd Dog	1
Berger de Briard	1
Berger Picard	1
Bernese Mountain Dog	1
Black Russian Terrier	3
Border Terrier	6
Boston Terrier	5
Boxer	1
Bracke	1
Bull Terrier	1
Bulldog	1
Cairn Terrier	22
Cavalier King Charles Spaniel	1
Cesky Terrier	2
Chesapeake Bay Retriever	1
Cocker Spaniel	1
Collie	1
Czechoslovakian wolfdog	1
Dachshund	1
Dalmatiner	1
Dobermann	1
Dogue de Bordeaux	1
Dutch Sheepdog	8
English Setter	1
Entlebucher Mountain Dog	1
Flat Coated Retriever	1
Fox Terrier	12
French Bulldog	1
German Shepherd Dog	1
German Spaniel	1
German Spitz (Kleinspitz)	8
German Wirehaired Pointer	1
Golden Retriever	9
Great Dane	1
Greater Swiss Mountain Dog	1
Greyhound	8
Irish Setter	1
Irish Soft Coated Wheaten Terrier	2
Irish Terrier	12
Irish Wolfhound	1
Jack Russel Terrier	1
Jagdterrier (German Hunt Terrier)	7
Keeshond	8
Kerry Blue Terrier	2
Kuvasz	1
Labrador Retriever	1
Laekenois	1
Lagotto Romagnolo	8
Lakeland Terrier	2
Landseer	8
Leonberger	1
Lhasa Apso	1
Luzerner Niederlaufhund	1
Malinois	1
Malteser	1
Mastiff	1
Newfoundland	9
Norfolk Terrier	3
Norwich Terrier	4
Nova Scotia Duck Tolling Retriever	1
Papillon	1
Parson Russel Terrier	7
Pekinese	2
English Pointer	1
Polish Lowland Sheepdog	9
Poodle	1
Pug	1
Rhodesian Ridgeback	1
Rottweiler	1
Saluki	1
Sarplaninac	1
Giant Schnauzer	2
Scottish Terrier	15
Sealyham Terrier	1
Shar-Pei	1
Shetland Sheepdog	1
Shi-tzu	1
Siberian Husky	1
St. Bernard Dog	9
Tervuren	1
Tibet Terrier	32
Viszla	1
Welsh Corgi	1
Welsh Terrier	5
West Highland White Terrier	52
Whippet	8
Yorkshire Terrier	1
98	357
